# Supplementary material for: Generalised framework for multi-criteria method selection: Rule set database and exemplary decision support system implementation blueprints
Source: Data Brief. 2018 Dec 12;22:639–42. doi: 10.1016/j.dib.2018.12.015 (PMC6327857; doi:10.1016/j.dib.2018.12.015)
Supplement: Supplementary file 2 — Supplementary material [file mmc2.zip]

Archive with 6 entries (6 files):
- mcda-it-code-documentation.pdf
- mcda-it-db-diagram.mwb
- mcda-it-db-diagram.png
- generalised-dib.xlsx
- mcda-decider.bpm
- mcda-decider.png
